# Supplementary material for: MiR-30c-5p loss-induced PELI1 accumulation regulates cell proliferation and migration via activating PI3K/AKT pathway in papillary thyroid carcinoma
Source: J Transl Med. 2022 Jan 6;20:20. doi: 10.1186/s12967-021-03226-1 (PMC8740468; doi:10.1186/s12967-021-03226-1)
Supplement: Supplementary file 1 — Additional file 1: Genes derived from TCGA THCA databases, whose pearson correlation coefficient value with PELI1 are >0.5. [file 12967_2021_3226_MOESM1_ESM.xls]

## Sheet: Sheet1
Genes	PearsonCC
FOSL2	0.82
PGM2L1	0.79
DUSP5	0.78
NEDD9	0.77
RAB11FIP1	0.76
BHLHE40	0.75
PTGS2	0.75
NCOA7	0.73
FOSL2	0.73
PGM2L1	0.72
DUSP5	0.71
NEDD9	0.7
RAB11FIP1	0.7
BHLHE40	0.69
PTGS2	0.69
NCOA7	0.69
SIK1	0.69
SLC2A3	0.68
MIDN	0.68
SLC2A14	0.68
EMP1	0.68
TNFSF9	0.67
ELF3	0.67
ZC3H12A	0.66
SLC27A6	0.66
LDLR	0.65
KLF5	0.65
MAFF	0.65
JOSD1	0.65
ZNF267	0.64
FAM46A	0.64
ZFP36L1	0.64
CSDA	0.64
HBEGF	0.63
CSGALNACT2	0.63
TGIF1	0.63
COL8A2	0.63
SGMS2	0.63
ARID5B	0.63
MICALCL	0.63
OSMR	0.63
KLF16	0.63
ITPKC	0.62
RUNX1	0.62
CFLAR	0.62
B4GALT5	0.62
PLK3	0.62
BCL2L1	0.62
NDEL1	0.62
IL1RL1	0.62
GRHL3	0.62
LIF	0.62
WEE1	0.62
EPHA2	0.61
PPP4R1	0.61
FOXQ1	0.61
PTPRE	0.61
MCL1	0.61
TNFAIP1	0.61
CNN3	0.61
B3GNT5	0.61
PIGA	0.61
F2RL1	0.61
AHR	0.6
MEX3C	0.6
RAB31	0.6
RASGEF1B	0.6
FLJ36031	0.6
GPRC5A	0.6
FOSL1	0.6
SEC23A	0.6
FAM84B	0.6
DUSP8	0.6
CD55	0.59
CXCL2	0.59
TNFRSF21	0.59
KCNQ3	0.59
C8orf4	0.59
SLC20A1	0.59
RND3	0.58
MICAL2	0.58
DST	0.58
LIG4	0.58
SEL1L3	0.58
KRT80	0.58
LMNA	0.58
XPR1	0.58
MGAT3	0.58
MAP7D1	0.58
TMOD3	0.58
RAP2B	0.58
ACOT9	0.58
DRAM1	0.58
IL8	0.58
MAFK	0.58
PLAUR	0.58
TMEM217	0.57
GPR110	0.57
SKIL	0.57
MDFIC	0.57
OSGIN2	0.57
CFH	0.57
CREB5	0.57
REL	0.57
HRH1	0.57
BTG3	0.57
ZNF331	0.57
MXRA5	0.57
TEAD3	0.57
CCDC109B	0.57
STOM	0.57
SLC6A6	0.57
CFI	0.57
ICAM1	0.57
ELF4	0.57
PTP4A1	0.57
IL1RL2	0.57
SERPINB8	0.57
NAMPT	0.57
MYADM	0.57
TMPRSS2	0.57
ACVR1	0.56
MPZL3	0.56
TMPRSS4	0.56
IFNAR2	0.56
SOX4	0.56
RNF125	0.56
MGAT4C	0.56
FAM176A	0.56
FLVCR2	0.56
PLEKHG2	0.56
DUSP6	0.56
SPOCK2	0.56
MACC1	0.56
CLDN4	0.56
IL1RAP	0.56
CDCP1	0.56
MAP3K5	0.56
KLF4	0.55
CDKN1A	0.55
C6orf168	0.55
IL13RA1	0.55
ANXA2	0.55
UGCG	0.55
TNFRSF10A	0.55
CD109	0.55
ABL2	0.55
C1orf38	0.55
SCEL	0.55
IL1R1	0.54
NFIL3	0.54
CSDAP1	0.54
TNFRSF10B	0.54
BAG3	0.54
NET1	0.54
DLC1	0.54
MPZL2	0.54
TANC1	0.54
ZYX	0.54
FSTL3	0.54
NR4A2	0.54
ANKLE2	0.54
RALGDS	0.54
CLIC5	0.54
HPSE	0.54
CX3CL1	0.54
NXN	0.54
ALDH1A3	0.54
FLNA	0.54
CHST15	0.53
PDLIM1	0.53
EMP2	0.53
IL4R	0.53
CLDN1	0.53
TBC1D9	0.53
EPHA4	0.53
AHNAK	0.53
SVIL	0.53
SLC2A1	0.53
PERP	0.53
FAM107B	0.53
SDC4	0.53
SMURF1	0.53
DPY19L1	0.53
MET	0.53
PON2	0.53
STK17B	0.53
AVPI1	0.53
RICH2	0.52
OBFC2A	0.52
AMOT	0.52
STBD1	0.52
FAM60A	0.52
GLUD1	0.52
STK38	0.52
C5orf62	0.52
GRAMD3	0.52
CSNK1E	0.52
TMEM43	0.52
TCP11L1	0.52
CDH6	0.52
HSPH1	0.52
YWHAZ	0.52
SPSB1	0.52
BACH1	0.52
BCL3	0.52
IL6R	0.52
DOCK7	0.52
C1orf106	0.52
KIAA1217	0.52
KRT15	0.51
TACC1	0.51
CAV2	0.51
IQGAP1	0.51
NOX4	0.51
SLC4A7	0.51
S100A10	0.51
PMAIP1	0.51
ATF3	0.51
C17orf107	0.51
DOCK9	0.51
VWA5A	0.51
AXL	0.51
SEPT11	0.51
B4GALT1	0.51
DDX52	0.51
ITGA9	0.51
GATA6	0.51
FAM131A	0.51
KDM6B	0.51
ITGB4	0.51
ITPRIPL2	0.51
RAI2	0.51
ERI1	0.51
ICOSLG	0.51
PTPRK	0.51
PPP4R1L	0.51
EHBP1L1	0.5
OGFRL1	0.5
TNFSF15	0.5
NFKBID	0.5
RGS2	0.5
MAP4K4	0.5
CMTM6	0.5
EMR2	0.5
AREG	0.5
TTC39B	0.5
ENDOD1	0.5
CLEC16A	0.5
TMCC3	0.5
ARF6	0.5
ASAP2	0.5
TRIM22	0.5
RAI14	0.5
DUSP4	0.5
ITGA2	0.5
GPR161	0.5
KLF6	0.5
FAM65B	0.5
ITGB1	0.5
CELF2	0.5
CTTNBP2NL	0.5
ZNF217	0.5
LMO7	0.5
MYO6	0.5
CYSLTR2	0.5
PSTPIP2	0.5
FUCA1	0.5
PTPRU	0.5
CXCL16	0.5
